# Supplementary material for: A Novel Large Duplication on the X Chromosome as a Cause of Familial Generalized Dystonia: A Case Report
Source: Int J Mol Sci. 2025 Jan 19;26(2):809. doi: 10.3390/ijms26020809 (PMC11765987; doi:10.3390/ijms26020809)
Supplement: Supplementary file 1 [file ijms-26-00809-s001.zip]

Archive with 4 entries (3 files):
- Supplementary data S1.pdf
- Supplementary data S2.pdf
- Supplementary File I/
- Supplementary File I/VideoS1.mp4
